# Supplementary material for: Seven-Year PSA ≤ 0.2 ng/mL After High-Dose-Rate Brachytherapy Indicates Eligibility for Discontinuing PSA Surveillance in Prostate Cancer
Source: Cancers (Basel). 2025 Sep 28;17(19):3151. doi: 10.3390/cancers17193151 (PMC12523830; doi:10.3390/cancers17193151)
Supplement: Supplementary file 1 [file cancers-17-03151-s001.zip › Supplementary Table.xlsx]

## Sheet: Table S1
Table S1. Prognostic factors for recurrence-free survival and overall survival following HDR-BT.
			Recurrence-free survival						Overall survival
	Covariant		Univariate			Multivariate			Univariate			Multivariate
			HR (95% CI)	P-value		HR (95% CI)	P-value		HR (95% CI)	P-value		HR (95% CI)	P-value
	Age (year)	<70	Reference			Reference			Reference			Reference
		≥70	0.73 (0.33–1.65)	0.452		0.56 (0.24–1.31)	0.180039		3.25 (1.74–6.05)	<0.001		2.57 (1.34–4.93)	0.00451513
	PSA at diagnosis (ng/mL)	≤20	Reference			Reference			Reference			Reference
		20<, ≤40	1.42 (0.55–3.71)	0.469363		0.94 (0.32–2.76)	0.916118		0.97 (0.42–2.23)	0.939357		0.67 (0.25–1.81)	0.428581
		40<	2.69 (1.03–7.00)	0.0431629		1.64 (0.51–5.27)	0.409819		2.48 (1.12–5.47)	0.0251713		1.32 (0.43–4.03)	0.631008
	Pre HDR-BT PSA (ng/mL)	≤0.05	Reference			Reference			Reference			Reference
		>0.05	2.64 (1.15–6.08)	0.0223443		2.38 (0.96–5.90)	0.0607816		2.18 (1.15–4.12)	0.0172246		1.85 (0.93–3.67)	0.0803945
	Clinical T stage	<T3	Reference			Reference			Reference			Reference
		≥T3	3.08 (1.34–7.10)	0.00831888		2.24 (0.71–7.04)	0.166182		1.24 (0.66–2.33)	0.500846		0.65 (0.28–1.55)	0.332538
	Clinical N stage	cN0	Reference			Reference			Reference			Reference
		cN1	4.11 (1.41–12.02)	0.00972701		1.93 (0.61–6.19)	0.265791		0.95 (0.13–6.97)	0.96203		0.73 (0.09–5.73)	0.766226
	Grade Group	≤3	Reference			Reference			Reference			Reference
		4	1.81 (0.66–5.01)	0.249778		1.77 (0.60–5.27)	0.302366		1.30 (0.64–2.67)	0.466871		1.05 (0.47–2.34)	0.901821
		5	3.31 (1.28–8.57)	0.0135125		3.04 (0.98–9.41)	0.0536083		1.69 (0.79–3.58)	0.174761		1.53 (0.62–3.73)	0.353075
	Adjuvant hormonal therapy	No	Reference			Reference			Reference			Reference
		Yes	1.97 (0.89–4.36)	0.0953577		0.43 (0.12–1.50)	0.185603		1.85 (1.00–3.42)	0.05076		1.68 (0.58–4.86)	0.337942
	HDR-BT protocol	9.5Gy×2	Reference			Reference			Reference			Reference
		13Gy×1	2.40 (1.08–5.34)	0.0315939		1.64 (0.64–4.19)	0.298145		2.36 (1.00–5.53)	0.0487753		2.22 (0.88–5.63)	0.0929559
	CI, confidence interval; HDR-BT, high-dose-rate brachytherapy; HR, hazard ratio; PSA, prostate-specific antigen.

## Sheet: Table S2
Table S2. The eventual recurrence stratified by PSA at 5 years after HDR-BT.
		Recurrence
	PSA at 5 year, ng/mL	≤0.03	0.03<, ≤0.2	<0.2
	Eventual event, n (%)	2 (1.4)	2 (1.6)	4 (16.7)
	No event, n (%)	140 (98.6)	123 (98.4)	20 (83.3)
	HDR-BT, high-dose-rate brachytherapy; PSA, prostate-specific antigen.

## Sheet: Table S3
Table S3. The eventual recurrence stratified by PSA at 7 years after HDR-BT.
		Recurrence
	PSA at 7 year, ng/mL	≤0.03	0.03<, ≤0.2	<0.2
	Eventual event, n (%)	0	0	1 (7.7)
	No event, n (%)	114 (100)	68 (100)	12 (92.3)
	HDR-BT, high-dose-rate brachytherapy; PSA, prostate-specific antigen.
